# Supplementary material for: Effects of person-environment fit of gender-role orientation on burnout, engagement and hair steroids as stress biomarkers among women
Source: J Occup Med Toxicol. 2021 Apr 16;16:13. doi: 10.1186/s12995-021-00303-5 (PMC8050924; doi:10.1186/s12995-021-00303-5)
Supplement: Supplementary file 2 — Additional file 2:. Data collected and analyzed in the study. [file 12995_2021_303_MOESM2_ESM.xlsx]

## Sheet: data
Pr.Misfit.Fem	Pr.Misfit.Masc	OD.ActivScope	OD.Complete	OD.Developm	OD.Ergon	OD.FlexWorkHours	OD.Interr	OD.Material	OD.MentVersat	OD.MIssInfos	OD.MissRoleClar	OD.PhysExhaus	OD.Qualif	OD.QuantitDem	OD.RoleConfl	OD.WorkOrgan	OD.TaskVariety	OD.WLB	OD.WorkEnviron	Out.Health.Burnout	Out.Health.Compl	Out.St.Cortisol	Out.St.Cortisone	Out.St.Testoster	Out.St.Progester	Out.St.DHEA	Out.Mot.Engagement	Out.Mot.Identific	ContrV.Age	Part.sideincome	Part.employment	StQ.Age	StQ.Marit.Status	StQ.NoKids	StQ.Kids0to6	StQ.Kids7to12	StQ.KIdsOver13	StQ.Medication	StQ.Med.Kortis	StQ.Steroids	StQ.BMI	StQ.Contracept	StQ.Pregnancy	StQ.Pregn.Week	StQ.Smoking
0.24	1	2	7	2.67	7.33	8	1.67	6.33	4.33	2	1.33	2	1	4.67	1	10	2	2.33	8.67	2.8	3	9.1395	20.655	0	0.36315	3.402	3.8	1.6	29	no	permanent	25-34 years	single	yes				no	no	no	>/= 19 kg/m²	yes	no		no
0.33	0.89	7.67	9.67	3.33	10.33	6	6.33	10.33	6	1.67	1	1.33	5.67	4.33	1.33	7.67	6	1	4.67	1.8	1	3.2805	5.3595	0.43335	12.393	22.545	9.2	2.4	31	no	permanent	25-34 years	single	yes				no	no	no	>/= 19 kg/m²	no	no		no
2.38	1.5	5	9.33	5.33	6.33	7.33	4	7.67	6	3	2.33	4	5.33	3.67	2	8	4.67	2.33	6.67	2.4	5	4.1175	7.506	0	3.996	3.942	6.8	2.6	29	no	permanent	25-34 years	single	yes				no	no	no	>/= 19 kg/m²	no	no		no
0.62	0.37	8	9	1	3	6	7.67	9	11	7.33	4.33	6	5.33	10	6.33	6.33	8.67	2.67	11	11	6						7	3	30	no	permanent
0.75	0.5	5.67	6	9	2.67	3.67	9.33	6	10.33	7.33	2	5	10.33	9.67	3	6	5	1	5.67	9.2	2						5.6	3.8	39	no	permanent
1.39	0.14	4	7.33	4.33	5	1.67	5.33	6.33	8.33	5.33	2.67	10	4.33	10	5.33	7	4.33	2.67	8	8.4	5						7	3.8	42	no	permanent
0.14	1.12	9.67	6	11	2.33	8.67	11	4.67	11	6	4.67	9	10.33	11	9	4.33	8.33	10.33	6.33	9.4	6						9.2	4	31	no	permanent
2.13	1.37	3	7	1.33	4.33	5.33	11	9.67	5	9.67	3.33	1	3.33	4	4.33	6.67	4.33	8.33	5.33	5	2	2.5515	8.316	0	3.348	7.83	6.4	4.2	37	no	permanent	35-44 years	single		2			no	no	no	>/= 19 kg/m²	no	no		< 10/day
0.37	1.5	4.33	6.33	4.67	7.33	6.33	10.67	9	9	6.67	3.33	9.33	8	10	8.67	3.67	7	1	1.67	9.6	3						8	4.2	29	no	permanent
1.13	0	2	7.67	3.33	5.33	4.33	9.33	8.67	3	10.33	5.67	6.33	5.33	5.33	7.67	7.33	5.67	1	3	8.2	3	1.0368	4.563	0	4.32	14.445	5.6	4.4	38	no	permanent	35-44 years	single	yes				no	no	no	>/= 19 kg/m²	no	no		< 10/day
0.24	1.63	6.67	6	11	1	4.33	1.33	5	3	2.67	1	2.33	11	6	2.33	7.33	6.33	1	9	7.2	1						5.2	4.4	54	no	permanent
0.62	0.37	10	7.67	9.33	10.33	8.67	7.33	11	9	2	1	3.67	9	6	6.33	4.33	9	3.67	2	5.2	2						8.6	4.4	41	no	permanent
0.5	1	5.67	6	5.67	6.33	2	9.33	8.67	9	6.67	5.33	5	8.33	4.67	5.67	4.67	7.33	2.67	5.67	6.4	2	5.4405	10.5975	0	0.78435	4.9275	5.2	4.6	50	no	permanent	45-54 years	single	yes				no	no	no	>/= 19 kg/m²	no	no		no
0.14	0.68	4.33	4.33	2	2.67	1	2	9	2.33	2	1	6.33	5	8	1	9	4.33	1	5	5.2	3	1.15965	1.971	0	0.36855	15.39	8.4	4.6	35	no	max. 400 EUR	35-44 years	single	yes				no	no	no	>/= 19 kg/m²	yes	no		> 10/day
0.14	0.24	4	8	3.33	6.33	1.67	7.67	9	6.67	4	2.33	11	9	6	1.33	5	4.67	1	5.67	2.8	2						7.8	4.6	28	no	permanent
0.37	0.24	10	9	3.67	4.67	5	10.33	4	11	9	5.67	4.33	7.67	8	6	1.67	11	1.67	4.67	2.4	1						9.4	4.6	37	no	permanent
2	0.62	4.67	9	1	6	9.67	2.67	4.33	5	6.33	3	3.33	2	2.33	4.67	9	4	6.67	6	2.8	4	2.7945	10.098	0	0.57375	13.905	5.4	4.8	33	yes	permanent	25-34 years	single	yes				no	no	no	>/= 19 kg/m²	no	no		no
NA	NA	8.67	6.67	6.33	8.33	8.33	9	7	9.33	6.67	3	4.67	9	6	6.67	6.33	9.33	6.67	5	5	2	3.1725	12.69	0	1.7955	5.589	8	4.8	47	no	permanent	45-54 years	single	yes				no	no	no	>/= 19 kg/m²	no	no		< 10/day
1	0.37	2.67	10	4.33	8	5.33	4.33	10	4.33	2.33	3.33	5.67	7	9	4	7	3.33	1	5.33	6.2	3	0.8181	7.1685	0.19845	3.7665	10.557	6.8	5	28	no	permanent	25-34 years	single	yes				no	no	no	>/= 19 kg/m²	no	no		> 10/day
0.1	0.63	9.33	6	10	5.67	11	1	11	8.33	1.33	1	7	6	3.67	1.33	9	5.67	1	3.67	2.8	3						9.6	5	22	no	Student Assistant
0.62	0	8.67	7.33	6.33	5.67	8	8.67	7	7.67	4.33	3.33	7	8.33	7	6.67	6	4.67	3.67	5	6.4	4	2.268	6.3045	0	1.6875	5.6295	9.4	5.2	33	no	permanent	25-34 years	single	yes				no	no	no	>/= 19 kg/m²	no	no		no
0.1	0.37	3.67	9.67	4.33	4.33	2.33	3	4.33	3.33	5.67	1	7.67	9.67	5.33	2.67	9	2.33	1.67	9.67	2.2	1						7.8	5.2	32	no	permanent
0	0	4.33	5.67	6	6	6	5.67	6	9	6	6	2	6	6	3	6.67	6.33	5.33	6	5.2	0						10	5.2	38	no	permanent
0.5	1.38	6	7.67	9.33	2	8.67	7.33	6.33	7	2	2.33	6	8.33	9.33	5.67	8.33	6	6.67	8	7	3						6.8	5.2	32	no	permanent
0.14	0.24	9	7.67	5.67	9.67	9	2	10	3.33	2	1.33	4.33	2	1	3.67	10	4.33	1.33	2.33	1.6	0						9.6	5.2	25	no	permanent
0.62	0.63	5.33	3	8.33	6.67	6.67	4	6.33	8.67	2.33	3.67	5	8.33	8.33	1.33	9	5.33	1	6	3	1						NA	5.25	42	no	permanent
0.37	1.26	4.33	4.33	8.5	7.67	6	9	8.67	8.33	1.33	3	4.33	7.67	9	2.5	9	5.33	1	3	4	2						9.4	5.25	27	no	permanent
0.24	0.75	8	9.33	6.67	5.33	11	9.67	9	8	2	2	1	8.67	7.67	3	7	6	6	5.33	2.2	2	5.103	3.429	0.3348	9.99	35.64	8	5.4	35	no	permanent	25-34 years	single		1			no	no	no	>/= 19 kg/m²	no	no		no
0.5	0.37	3.67	8.33	9	4.33	4.33	5.33	6.67	10	4.67	1	6	11	6	1	6	8	6.33	5.33	2.6	3						9.2	5.4	NA	no	permanent
0.1	0	3	3.67	4.67	5	4	4	11	5.67	2.33	2	5	3.33	6.67	2.33	7.33	4.67	2	7	7.4	3	0.945	3.726	0	2.403	6.669	6.6	5.6	28	no	permanent	25-34 years	single	yes				yes	no	no	>/= 19 kg/m²	no	no		no
0.5	0.24	2.67	4.33	2	4	7.33	5	9.33	3	6	4.67	5	8.33	6.33	2	7	2	2	6.67	3.4	2	2.862	11.61	0	1.4175	0	7.4	5.6	45	yes	max. 400 EUR	45-54 years	single	yes				no	no	no	NA	no	no		no
0.14	1	4.33	1	6	11	6.33	1	10	7.33	4	1	1	11	4.33	2.67	8	6.67	1	1	1	2						8.2	5.6	40	no	permanent
0.5	0.63	8	5.67	3	5.33	6.67	8.33	4.33	9	6.33	2.67	5.33	9.67	10.33	2.67	5	7	3.67	8	6.4	2						8.4	5.6	46	no	permanent
0.1	0.63	6.67	7	3.33	2.33	2.67	10	8.33	6	7.33	4.67	2.67	7	8	5.67	6	6	1	4	3.8	2	2.9295	6.3045	0	6.7095	24.975	7.8	5.8	41	no	permanent	35-44 years	married			1		yes	no	no	< 19 kg/m²	no	no		< 10/day
0.1	0.37	9	5.67	11	9	8	5.67	9.67	11	1	4.33	6.67	6.67	8.33	5.33	7	9.33	1	4.67	3.5	2						10.4	5.8	53	yes	permanent
1.5	1.25	6	7	9.33	10	6	9.67	10	10.33	7	5.33	5	NA	10	4.33	6.67	6.33	4	7.33	7.8	4	1.8765	6.723	0	3.1725	6.4395	7.8	6	38	no	permanent	35-44 years	single				2	no	no	no	>/= 19 kg/m²	no	no		no
0.75	0.14	6	6	6	6	6	9.33	7	11	6	5	9.33	6	6	6	NA	4.33	1	6.67	7.25	4	12.501	28.215	0	0.14445	5.022	9	6	58	no	permanent	55-64 years	married	yes				yes	no	no	>/= 19 kg/m²	no	no		no
0	0.24	8.67	7.33	6	6.33	5	6	6.33	8.33	5.33	3.33	4	10	7	4	6	6	6	7.33	9.6	4	1.8765	11.745	0	1.1367	36.855	5.8	6	37	no	permanent	35-44 years	married		1	2		no	no	no	>/= 19 kg/m²	yes	no		> 10/day
0.14	1.13	5	7.67	5.33	4	2.33	7.67	7.67	9	5.33	4.33	4	6.67	8.33	6.33	6	6	2.67	9	6.6	3						6.8	6	33	no	permanent
1	0.1	4.33	8	6	5.67	5.33	2.33	9	6.33	2.67	4.67	2	6	6.33	1	7	2.33	1	4.33	2.2	2						6.8	6	36	no	permanent
0.24	0.75	3.67	9.67	5	5.33	2.67	4	4.67	4.33	5.67	1	8	9.33	5	2.67	9	4.67	2	9.33	2.6	1						8.4	6	35	no	permanent
NA	NA	6.33	7.67	6.67	6	1.67	4.67	9.67	8.67	3.67	2.67	2	7.67	6.33	2	7.33	5.67	1	5	3.4	2						8.6	6	35	no	permanent
0	0	8.33	9	6	7.67	11	8.67	10	10.33	7.33	6.33	6.33	6	8	6	6.33	10	4.33	2.67	7.8	3	1.647	4.455	0	6.2775	21.735	8	6.2	NA	no	permanent	35-44 years	single		1			no	no	no	>/= 19 kg/m²	no	no		< 10/day
1.25	0.1	2	10	3	7.67	4.67	3.33	10	4.33	8.67	2.67	3	6	9	4.33	6.67	3.33	2	2	5.4	1	4.185	7.695	0.23625	1.0449	17.01	7.6	6.2	56	no	permanent	55-64 years	divorced	yes				no	no	no	NA	no	no		< 10/day
0.5	0.14	9	7.33	6.67	8.33	9	9	10.67	7	2.33	1.67	1.33	7	9	3	4.33	7.33	4	9	6.2	1	1.4175	2.214	0.12312	2.079	10.7055	8.4	6.2	34	no	permanent	25-34 years	married		1			no	no	no	>/= 19 kg/m²	no	no		no
0	0.1	7	10.33	6.67	8.67	8.67	6	6	8.67	6	4.67	5.33	6.67	4	3	5	8	1.33	6	5.2	4	4.6845	12.879	0.2862	3.429	19.44	7.4	6.2	39	no	permanent	35-44 years	married			2		yes	no	no	>/= 19 kg/m²	no	no		no
0.87	2.43	8	6.67	5.33	4.67	4.67	7.33	9.33	2	6.33	4.67	6	5.33	8.67	2	7	2	2	5	2.6	1						9.4	6.2	59	no	permanent
0.5	0.63	6.67	10.33	7.33	4	7	5.67	11	11	8.67	5.67	11	10	7	7	9	4.67	2.33	9	7.4	4						7.4	6.2	35	no	permanent
0.37	1.38	7.67	5	8.67	4.33	9	5.67	6.67	3.33	2.67	1	1	7.33	5	3.33	8.33	4.67	1	8.33	5.4	2						7	6.2	30	no	permanent
0.24	0.24	9	10	8.67	7.33	8.33	4.33	6.33	6.67	4	3.33	4	6.33	4.33	1.33	8	4	2.67	4	4.4	2						8.6	6.2	24	no	permanent
0.24	0.1	8.33	6.33	5.33	4	7	8	8	10.67	4.67	2.67	7.33	8.33	8.67	3	5.33	5.33	1	7.67	7.6	3						8.4	6.2	48	no	permanent
1.12	0.63	4	8.67	6.67	5.33	3.67	5.67	10.67	6	1	1	9	11	9.67	6	8.67	4.33	1	7.33	8.4	2	4.725	5.8725	0	1.7145	12.663	7.6	6.4	38	no	permanent	35-44 years	single			1		yes	no	no	>/= 19 kg/m²	no	no		< 10/day
0.14	0.37	4.67	2.33	6	3.67	3.67	8	5.33	5	1	1	1	2	3	1.33	9.67	2.33	1	3.67	1	2	1.6065	2.781	0.23085	2.889	18.36	10.2	6.4	44	no	permanent	35-44 years	married				1	yes	yes	no	>/= 19 kg/m²	no	no		> 10/day
0.82	0.63	8.67	8	6.67	7.33	7.67	4.33	7.67	7.33	3.33	2.33	3.33	11	5.67	8.33	8	8.67	2.67	8.67	5.6	2	13.0815	37.665	0	0.40365	14.715	8.8	6.4	25	no	permanent	< 24 years	single	yes				no	no	no	>/= 19 kg/m²	yes	no		< 10/day
0	0.37	5.33	5.67	4.33	8.33	5.67	7	9	5.33	3.33	2.33	3.67	8.67	6.67	1.67	7.33	4.67	1.33	2.33	1.6	2						10	6.4	41	no	permanent
0.24	0.1	7	6.33	6.33	7.67	4.67	4.33	9	9	3	1.67	8	9.33	5	3	8.33	6.33	2	4	4.2	1						9.2	6.4	24	no	permanent
0.87	1.25	6	7.33	7	5	6.67	7.67	6	7.33	2	1.33	3	10.67	8.67	2.33	9	8	1.33	4.33	5.8	4						8.2	6.4	32	yes	permanent
0.14	0.24	8.67	6	7	8	9.33	2	8.67	8.33	2.33	2.33	3	9.33	5	4.67	6.33	7.67	6	4.33	4	2						9.2	6.4	32	no	permanent
1.13	1.25	5.67	5.33	6.67	5.33	5.67	5.33	8	5.33	5.33	4	3.67	8	5.33	4.33	8.67	6	2	4.67	5.8	3						9	6.4	33	no	permanent
1.13	0.37	7.33	6.33	6	5.67	3.67	11	7	8.67	3	3	7	9	11	7.33	4.33	6	4.67	7	8.6	4	5.94	15.12	0	3.321	24.3	7.2	6.6	55	no	permanent	55-64 years	single	yes				yes	no	yes	>/= 19 kg/m²	yes	no		no
0.62	0.5	3.67	8.33	5.67	6.67	8.33	7	6.33	9	5	2	4	8.67	8	2	6	8.67	1.67	7.33	3.8	2						8.4	6.6	38	no	permanent
0.75	0.63	7.67	10	2	4	10.67	4.33	11	10	1	1	8	7.67	6.67	1	10	4.67	1	9.33	1.8	2	2.862	11.1915	0	2.862	9.018	10.6	6.8	40	no	permanent	35-44 years	divorced	yes				no	no	no	>/= 19 kg/m²	no	no		no
1.75	1.63	11	4.33	7.67	6	11	7.67	9.33	7.67	2.67	2.67	4.33	11	6	6	11	4.33	1	6	9	1	3.7935	12.744	0	0.6777	6.1965	10.4	6.8	45	no	permanent	35-44 years	single		1	1		no	no	no	>/= 19 kg/m²	yes	no		no
1.13	0.37	9	5.33	5	9.33	9	5	9.67	6.67	3	2.33	6.67	10	4.33	1.33	6.67	5	1.67	3.67	6	5	4.6845	20.52	0	0.2916	3.8205	9.8	6.8	56	no	permanent	55-64 years	single	yes				yes	NA	NA	>/= 19 kg/m²	no	no		no
1.75	0.24	9	7	10.33	3	6.33	8.67	7.33	9	3.33	2	5	7	8	3.67	3.67	7	2.33	6	5.6	3						9.6	6.8	29	no	permanent
0.5	0.37	11	9.67	6.67	6	4.33	7	8.33	9.33	2	2.33	1	9	5.33	3.67	8.67	8.67	1	9.67	2	2						9	6.8	27	no	permanent
0.24	2.37	1	5	6	10	5	5.33	11	9.33	2	1	7.33	8.67	10.33	2	7.67	4.67	1	4.67	5.2	3						9	6.8	56	no	permanent
0.63	0.37	6.67	10.33	2	3.33	5	9	6	10.33	4.33	3	5.33	10.33	8.67	3.67	6	7	1	6	4.2	4	3.915	14.985	0	2.673	5.4	8.6	7	49	no	permanent	45-54 years	married			1	1	yes	yes	no	>/= 19 kg/m²	no	no		no
0.87	1.12	4.33	10.33	3	9.33	6.67	5.67	7	9.33	2.67	2	4.33	10	6	4	8.33	6.67	1	6.67	8.8	2	5.157	16.335	0	0.22005	6.1425	9.8	7	54	no	permanent	45-54 years	married	yes				no	no	no	NA	no	no		no
0.1	0.75	9	6	7	8.67	8.67	3.33	7.33	8.33	3	2	3	6	4	5.67	7.67	6.33	1.33	1.67	2	0	13.5	20.925	0	0.54945	7.29	10	7	37	no	permanent	35-44 years	single	yes				no	no	no	>/= 19 kg/m²	yes	no		no
1.13	0.24	10	6.33	3.67	7.33	8	5	8.67	9.33	8	5	9.67	8.67	4.33	3	6	8.67	8	3	7.2	5	10.3275	17.145	0	0.68175	10.692	9.2	7	51	no	permanent	45-54 years	living separated				1	yes	no	no	>/= 19 kg/m²	no	no		no
0	1.5	9.33	9.33	11	11	10	4.33	11	11	1	1	5.67	10	6.67	4.33	10	8.33	2	1	NA	2						10.6	7	22	no	permanent
0.5	0.75	7.67	9.67	8.33	5.33	4.67	4.67	9	11	1	4.33	4.33	7.67	4.33	1	9.33	10.33	1	2	3.4	2						9.2	7	52	no	permanent
0.14	0.63	10	5.67	2.67	9	7.33	10.67	10.33	8	3.33	4.67	9.67	5.33	11	9.33	3.67	7	3.33	6	8	5						9	7	47	no	permanent
0	0	1	6.67	4	6	4.33	5.67	7	6	8.33	4.67	7	6	6.67	4.33	6	1	1.67	7	7	3						6.4	7	59	no	permanent
0.87	1.5	10	9.67	7.67	8	7.33	8.67	8.33	10.33	5.33	1.67	2	9.33	8	2.67	4.67	8.33	3	2	6.6	4						8.6	7	47	no	permanent
0.24	0.24	2.67	7.67	4.33	9.33	8.67	5.33	11	9.33	1	1	6	7.67	7.67	1.67	6	6	3.67	3.67	4.4	2						9	7	56	no	permanent
0.63	0.5	9	10.33	8.67	3.67	4.67	9.33	10.67	6.67	2	2.67	7	10	7.67	5.33	6.33	4.67	1.33	7.67	4.4	3						9.6	7	NA	no	permanent
0	0.24	8.33	7	2.67	8	9	6.33	9.67	9	3	1	2	11	5.33	3	5.33	6.67	5	5	4.4	3						8.4	7	47	no	permanent
0.1	0.88	6.33	6	8.67	10.33	4.33	1.67	10.33	5	1	4.67	7.33	4	4	1.33	10	4.33	1	5.33	2	1						10.2	7	28	no	permanent
0.33	0.1	8.33	8	10.33	6.67	8.67	5	10	9	5.67	1	5	10	6.67	1.67	6.67	5.67	1	4.67	2.4	0	1.4985	6.075	0	0.4563	3.969	11	7.2	42	no	permanent	35-44 years	single				1	no	no	no	>/= 19 kg/m²	yes	no		no
0.62	0.37	6	7.67	6.67	6	7	4	9.33	10	1	1	7.67	9.67	6.67	1	9.33	5	1	3.33	1.4	2	6.0075	24.435	0	0.117315	5.562	10	7.2	38	no	permanent	35-44 years	single		1			no	no	no	NA	yes	no		no
0.5	0.5	8.67	9	6	8.33	7.33	8	8.33	8	4	2	4.67	7	6.67	2	7	6	2	4.33	4.4	2						7.4	7.2	37	no	permanent
0.37	0.24	9	9.33	8	9	8.67	3.67	9.33	10	3	2	5	10	3	2	9	8	1.33	2.33	2	2						9.6	7.2	24	no	permanent
0.5	0.5	7	7.33	10	7.67	5	3.33	8.67	8	3	2	5	9.67	4.33	3.33	9	4.33	1.67	3.33	2.6	2						9.4	7.2	29	no	permanent
0.75	0.24	7.67	5.33	4	6.33	4.67	6.67	7	8	1	7	4.33	7.67	7	2	8.33	1.33	1	6.33	7.6	3	1.161	1.377	0	0.27675	11.124	10.2	7.4	55	no	permanent	45-54 years	married	yes				yes	no	no	>/= 19 kg/m²	no	no		no
0.37	0.5	8	5	10	6.33	6	2	8	6	1.33	1.33	6	8.67	7.67	2	9.67	6.33	1	2.67	6.4	1						10	7.4	66	no	max. 400 EUR
0.62	0.63	7.33	8.67	9.33	8.67	9.33	3.67	8	7.33	2	1.33	5.33	10	4.33	4	8.67	6	1.33	4.67	4.6	2						9	7.4	29	no	permanent
0.14	0.37	8.67	4	6	3.67	10.67	6	3.67	10	2	1	3.33	10	5	4	7	6.33	5.33	3.33	4	2						9.2	7.4	44	no	permanent
0.6	0.9	8	7.33	7.33	5.33	6.67	5.33	5	7.67	7	4.67	5.33	7.67	7	3.33	5.67	5	1.67	6	5.2	2						8.2	7.4	32	no	permanent
1.19	0.28	5.67	6	2.33	1.67	7.33	7.33	2	9.33	9	3	7	10	7.67	7.67	5.33	5	1	10	6	3	36.99	9.6525	0	1.458	2.457	8.2	7.6	50	no	permanent	45-54 years	living separated				1	no	no	no	>/= 19 kg/m²	no	no		no
0.1	0.75	7	5.33	10	5	5	6	9	8.33	2.33	1.33	7.33	10	5.67	3.33	6.33	8.33	1	5.67	4.8	2						9.6	7.6	30	no	fixed-term
0.5	NA	7.67	7.33	4.67	8.67	5	5.33	6	6.33	4.33	2.33	6	8.33	5.67	2.67	8.33	5.67	1.33	4.33	7.8	5						8.6	7.6	55	no	permanent
0.1	0.14	8.67	5	9.33	6.67	6	4	10.33	5	1	3	8.67	9.33	7.67	1.33	7.67	5.67	2.67	6.33	2	2						9.8	7.6	29	no	permanent
0.1	1.13	5.67	9	9.33	7	8	6.33	10	8.67	2	1.33	6.33	10	5	5	8.67	5.33	1	7.33	4.4	3						9.8	7.6	28	no	permanent
0	1	3	7.33	6.33	3	2	9	6.33	4.67	4.33	2.33	2.67	4	6.33	2	9.33	5.33	4.67	9.67	1.6	1						9.2	7.6	31	no	probation
0.5	0	6.33	6	5	6	10	6	8.33	9.33	7	8.67	5.33	6	8.33	6.33	7.33	7.67	11	2.67	5	3	2.4705	6.1965	0.1944	0.4968	5.994	8.6	7.75	45	no	permanent	35-44 years	married			1	1	yes	no	no	>/= 19 kg/m²	yes	no		no
0.1	0.24	11	9.67	10.33	6.67	11	1	11	9.33	1	1	5	11	2.67	1	10	7.33	1	1	2.2	1	0	0.025515	0.07749	3.8745	13.77	11	7.8	35	no	permanent	35-44 years	divorced		1	2		no	no	no	>/= 19 kg/m²	yes	no		> 10/day
0.37	0.24	6.67	10.33	8	6	4.33	7.67	8	7	4.67	6	7.33	6.67	8	4	6.33	6	4.33	6.33	7.8	2	0.84645	4.3875	0.24975	4.0095	11.556	7.6	7.8	38	no	permanent	35-44 years	married		1	1		no	no	no	NA	no	no		< 10/day
0.2	0.58	9	9.67	11	11	8.67	4.33	11	11	1	1	3	10.33	8	1.67	7	10.33	6.33	1	1.8	1						10.6	7.8	43	no	permanent
0	0.75	9.33	8.67	10.67	8.33	11	4	9	9.67	2	1	4.67	7.67	6.67	2	6	9.33	1	1.33	1.2	1						9.8	7.8	33	no	permanent
0.1	0.5	8.33	7.67	5.33	8.33	9	7.67	6.67	8	7.67	6.67	8.33	6.67	7	9	5.33	6.33	7	6.33	3.4	1	1.728	6.8715	0	2.403	7.209	8.8	8	49	no	permanent	45-54 years	single	yes				no	no	no	>/= 19 kg/m²	no	no		no
0.24	0.37	8.33	3.33	8	4.67	10	8	10	10.33	3.33	3	6.33	10.33	4.67	1.67	5.33	6.67	1	6.67	6.4	2						9	8	44	no	permanent
0.63	1.38	9.33	7.33	9.67	5.33	8.67	8.33	10	7	7.67	5	6	10	5.67	3.5	7.33	7	1	7.33	6.8	1						8.2	8	47	no	permanent
0.37	0.24	4.33	9.33	5.33	7.67	1.67	2.67	6.67	8.67	2	2	8	10.33	5.33	1.33	8	6.67	1	4.67	3	2						10.8	8	28	no	permanent
0	0.37	9.33	10	9.33	5.67	9.67	8	7.67	10.33	4.33	2.33	7	10	7.67	3.33	6	6.33	7.67	3.67	5.2	1						10.6	8	34	no	permanent
1.25	0.14	2	5.67	7.67	4.33	4.33	8.33	10.33	11	1	1.33	5.67	11	9.67	3.67	9.67	6	1	7	5.4	2						8.8	8	53	no	permanent
1.13	0.24	10.67	7	1.67	1	1.67	1.33	5	2	10.33	1	2	1	4	1	9.67	1.33	1	10.33	3.2	1						9	8	NA	no	permanent
0.24	0.5	6.33	4.67	8.67	8.33	10	3	6.67	9	2	1.67	6	8.67	6	1	9	5.33	1	4	1.2	0						10.8	8	31	yes	Student Assistant
2.18	0	7	7.67	9	10.33	5.67	6.67	10	10.33	5.67	1	8.33	11	8.67	1.33	5	7.67	1.33	1.67	5	0	4.347	14.58	0.62235	4.05	0	9.2	8.2	53	no	permanent	45-54 years	married	yes				no	yes	no	>/= 19 kg/m²	no	no		no
0.37	0.63	8.67	10	6.33	9.33	11	8.67	9	10	2.33	1	4.33	7	5.33	1.67	5.67	6.33	1.67	1.33	6	1	2.2545	1.809	0	3.24	8.5455	9	8.2	37	no	permanent	35-44 years	married			1	1	yes	no	no	>/= 19 kg/m²	no	no		no
0.37	1.25	8.67	5	6	8	4.33	8	9.33	8	1.33	1	5.33	11	10.67	2	7.33	6.33	2.33	7.67	3.6	1	7.9515	22.14	0	1.674	16.335	9.4	8.2	29	no	permanent	25-34 years	single	yes				no	no	no	>/= 19 kg/m²	no	no		no
0.14	0.24	4.67	7.33	7.33	6.33	7	8.33	7	7	2.67	7.33	4.33	9.67	6	3.33	8.33	4.33	1	7	6.8	3						10.4	8.2	50	no	permanent
0.1	0.37	3.33	6.33	11	7.33	5	2.33	10.33	10.33	1.67	1	6.33	10.33	5.33	4	10.33	6.67	1	3.33	1.4	3	2.646	9.558	0	1.566	7.182	9.6	8.4	32	no	permanent	25-34 years	married		1			no	no	yes	>/= 19 kg/m²	no	no		no
2.25	0.37	9.33	5	10	3	7.33	10	5	10.67	9.67	4.33	3.33	9.67	8.67	7.67	5	10.33	4.67	2.33	9.4	5	2.4975	11.7315	0	0.2592	3.618	7	8.4	51	no	permanent	45-54 years	divorced	yes				no	no	no	NA	no	no		no
0.24	0.75	9.33	8.67	7.67	8.67	11	3	10	10.33	2	1	5.33	11	8	1	7.67	7.67	4.33	1	5.8	3						10.4	8.4	36	no	permanent
0.24	0.42	6.33	5	8.33	8.67	9.33	4.67	9.33	7	5.33	1.33	4	8.33	5	1.67	5.67	4.67	1.33	6.67	2.6	2						10.4	8.4	46	no	permanent
0.71	0.14	10.33	10.33	3.33	7	10.33	10.67	8.67	7.67	3.33	5	2	9.33	11	5	2.67	5.33	10.67	3	10.2	3						7.4	8.4	43	no	permanent
0.37	0.1	8	4.33	5.67	8	8.67	9	6	11	7.67	2.67	6.67	6	6	4.67	3	11	3.33	3	6.4	3						8.6	8.4	56	no	permanent
0.63	0.24	8	8.67	8.33	9.67	7	3.33	9	8.67	4.33	1.67	7.67	10.33	7.33	3	6.67	6.33	2	6.67	3.6	2						10.2	8.4	37	no	permanent
0.37	0.62	6.67	4	7	3.33	6.67	8.67	10	8	2.33	1	2	7.33	5.67	2	7.67	5.67	1	5.67	1.8	3	0	5.913	0	0.34695	14.85	10	8.6	54	no	permanent	45-54 years	single	yes				no	no	no	>/= 19 kg/m²	no	no		no
2	0.57	7	4	3	6.33	7.33	10.33	11	6.33	1.67	1	1	10	5.67	1.33	10.67	5	1	6	2.8	0	0.47115	1.28655	0	0	11.232	10.4	8.6	44	no	permanent	35-44 years	single				1	yes	no	no	>/= 19 kg/m²	yes	no		> 10/day
1	1.63	3.67	4.33	5.33	4	2.33	7.67	6	8	6	4.67	5.67	9	8.33	3.33	6	6.67	1.67	8	8.4	3	2.781	8.37	0	1.62	19.035	7	8.6	56	no	permanent	55-64 years	married	yes				no	no	no	>/= 19 kg/m²	no	no		no
0.41	1.07	10.67	8	9.67	7.33	5.33	5	11	11	1.33	1	2	11	6.67	2	9.33	7.67	1.33	6	4	2	4.4685	7.02	0	6.5475	0	9	8.6	48	no	permanent	45-54 years	married	yes				yes	no	no	>/= 19 kg/m²	no	no		no
0.24	0.75	8	7.67	10	11	9.67	5	11	10	2.33	1	5	7.33	4.67	1	8.67	7	1.67	1.67	1	2						10	8.6	31	no	permanent
1	0.5	5.67	7.67	8.67	9.67	2.33	2.33	10	8.67	2.33	1	2.33	11	5.33	1	9	5.33	4	2	4	2						9.6	8.6	52	no	permanent
0	0	9.67	4.33	6	2.67	7.67	7.67	7.67	10	4	2.33	6	7.33	6.67	4.67	6	9	1.67	6	4.6	0						10	8.6	NA	no	permanent
0.84	1.12	9.33	9.67	7.33	10.67	8.33	9.33	9.67	9.67	5.67	4.33	3	6.67	9	8.33	4	8	1	4.67	9.2	4	4.617	14.445	0	0.59535	5.8185	9.4	8.8	51	no	permanent	45-54 years	divorced	yes				yes	no	no	>/= 19 kg/m²	no	no		no
0.37	0.24	6.67	6.67	5.67	8.67	7	7	10	8	2.67	2.67	5.33	6	8	7	7	3.67	1	7.33	4.4	3	4.3875	10.584	0	0.7641	7.911	NA	8.8	58	no	permanent	55-64 years	married	yes				no	no	no	>/= 19 kg/m²	no	no		no
0.63	0.24	8.33	8.33	4.33	8.33	6	1.67	10.67	3.33	3	5.67	2.33	3.5	2.67	2	8.33	3	3	3	2.2	0						8.2	8.8	37	no	fixed-term
0.63	0.14	10	8.33	10	7	10.67	2	10	10.33	2	2	5.33	9.67	6	9	5	9.33	10.67	2	5	2						10	8.8	37	no	permanent
0.37	0.5	11	9.33	9.33	11	11	4.67	10.33	11	2	4.33	4.67	11	3.67	1	5.33	9.67	6.33	1	3.2	0						10.6	8.8	51	no	permanent
0.5	0.37	7.67	10.33	10.67	10	6.67	6	10.67	7.67	2.67	2	3.33	7.67	6	1.33	6.33	7.67	1.67	1.67	2.4	3						10	8.8	56	no	permanent
0	0.24	8.67	7.67	9.33	7.33	2	8	2	9.33	5	1	8.67	11	6.67	1	5.33	7.33	1	11	1	2						8.6	8.8	30	no	permanent
0.5	0.88	10.67	10.33	6	5.67	10.67	3.33	6.67	11	6.67	1.67	7.67	8	3.33	2.67	3.67	6.33	11	4.67	7.6	5	0.97065	5.13	0	0.3699	6.237	8.6	9	59	no	permanent	55-64 years	living separated	yes				yes	no	no	>/= 19 kg/m²	no	no		no
0.14	0.24	6	4.67	11	11	2.67	1	11	10	1	1	4.33	11	4	1	11	7.67	1.67	3	4.8	0	3.807	10.5705	0	21.465	4.0905	10.2	9	24	yes	permanent	< 24 years	married	yes				no	no	no	>/= 19 kg/m²	no	yes	18	no
0.24	1.75	2.67	4.67	7.67	6.33	6	6	6	9	2	1.33	4	6.67	10	2	6.67	7.33	7	8.67	7.8	0	8.964	23.49	0	3.0915	0	11	9	39	no	permanent	35-44 years	married		2			no	no	no	>/= 19 kg/m²	no	no		no
0.75	0.37	4.33	9.33	6	6	7.67	11	6	11	1	1	3.33	6	11	9.33	4.33	9.33	7.67	6	7.8	4	3.8205	14.04	0	0.61155	12.825	8	9	60	no	permanent	55-64 years	married	yes				yes	no	no	NA	no	no		no
0.96	0.37	7	7.67	11	1	5.67	2.67	11	11	1	4.33	1.33	11	5.67	1	11	7.33	2.33	1	1.2	1						10.8	9	32	yes	fixed-term
0.37	0.1	10	11	7.67	5.33	10.67	2	10.67	10	2.33	1	9.67	11	8	1.33	6.33	7.33	1.33	1	5.2	4						10	9	52	no	permanent
0.37	0	1	6	6.33	5.33	3.33	6.33	11	7.67	2	1	5.67	11	5	4	8	6	1.33	5.67	8.4	3						9	9	43	no	permanent
1.12	0.75	10	6	1.67	1.67	1.67	7.67	10.33	9.33	8	1.67	10.67	4.33	10.67	2	7	4.67	5	7.67	10.8	6						7.2	9	48	no	permanent
0.37	0.14	11	9.33	11	5	11	3.33	6.33	9.33	5	1	2.33	11	5.33	3.33	10	7.33	1	6.33	8.4	3						7.8	9	59	no	permanent
0.33	0.5	6	1.67	6	3.67	9.33	10.67	7.33	10	7	2.67	5.33	9.33	7.67	7.33	3.33	7.67	4	5.67	6.2	4	2.0655	10.3815	0	2.3355	9.747	7.6	9.8	47	no	permanent	45-54 years	married			2		no	no	no	>/= 19 kg/m²	no	no		no
0.24	0.75	8.67	7.33	9	6	11	6.67	9	11	3.67	1	5.67	11	9.33	2	5	9.67	4.67	6.67	5.2	2						10.6	10.8	42	yes	permanent
NA	NA	6	7.67	NA	6.67	9.67	9	6.67	10	4.67	4.33	5.33	NA	6.67	3.33	6.67	7.33	1	3.67	NA	NA	24.435	72.495	0	0.70065	4.0365	NA	NA	NA	NA	NA	25-34 years	single	yes				yes	no	no	>/= 19 kg/m²	no	no		no

## Sheet: scale reliability
EnvFem1	EnvFem2	EnvFem3	EnvFem4	EnvFem5	EnvFem6	EnvFem7	EnvFem8	SelfFem1	SelfFem2	SelfFem3	SelfFem4	SelfFem5	SelfFem6	SelfFem7	SelfFem8	EnvMasc1	EnvMasc2	EnvMasc3	EnvMasc4	EnvMasc5	EnvMasc6	EnvMasc7	EnvMasc8	SelfMasc1	SelfMasc2	SelfMasc3	SelfMasc4	SelfMasc5	SelfMasc6	SelfMasc7	SelfMasc8	ActivScope1	ActivScope2	ActivScope3	Complete1	Complete2	Complete3	Developm1	Developm2	Developm3	Ergon1	Ergon2	Ergon3	FlexWorkHours1	FlexWorkHours2	FlexWorkHours3	Interr1	Interr2	Interr3
4	1	4	1	3	4	2	1	4	1	4	1	3	3	4	2	4	4	3	4	3	4	1	3	4	2	2	2	2	4	1	1	2	2	2	9	9	3	6	1	1	10	6	6	8	10	6	1	2	2
4	NA	2	NA	1	2	3	2	4	NA	4	NA	1	1	1	1	4	3	3	2	4	2	2	2	3	2	2	1	2	NA	2	1	8	6	9	10	10	9	5	2	3	11	10	10	8	8	2	10	6	3
2	1	1	1	1	2	1	1	4	2	4	4	4	4	4	3	4	3	3	3	4	3	3	3	3	2	1	2	1	2	2	1	6	4	5	8	9	11	4	8	4	7	6	6	9	9	4	3	4	5
3	3	2	3	2	2	2	2	4	3	3	3	3	3	3	2	3	3	2	3	3	3	2	3	4	3	3	3	3	1	1	1	8	8	8	10	6	11	1	1	1	1	4	4	7	8	3	4	9	10
3	1	3	1	2	3	1	2	4	1	4	1	3	4	3	2	4	3	2	3	4	3	2	3	3	3	3	3	3	3	1	1	7	7	3	8	6	4	8	10	9	2	3	3	1	9	1	9	8	11
2	2	2	1	2	2	2	1	3	3	3	NA	4	4	3	2	2	2	1	3	3	3	2	2	4	2	1	2	2	3	2	3	3	8	1	10	10	2	2	5	6	6	6	3	2	1	2	7	5	4
3	2	4	1	3	4	2	2	4	1	4	1	3	4	2	1	2	2	2	2	3	3	3	2	4	4	3	4	4	4	2	3	9	11	9	11	6	1	11	11	11	1	3	3	8	11	7	11	11	11
2	1	1	2	1	3	1	1	4	4	4	1	4	4	4	4	4	3	4	3	4	4	3	3	1	3	2	2	2	3	2	2	2	2	5	9	7	5	1	1	2	8	2	3	10	3	3	11	11	11
3	3	3	1	3	3	3	1	4	4	4	1	2	4	2	2	3	1	1	2	2	1	1	1	4	3	3	3	4	3	2	2	3	5	5	6	8	5	6	3	5	3	10	9	6	7	6	11	10	11
3	1	2	1	3	3	3	2	4	4	4	1	4	3	4	3	3	NA	2	2	3	3	2	3	4	3	3	2	3	2	3	1	2	2	2	9	9	5	3	4	3	3	6	7	4	8	1	9	9	10
2	1	2	1	1	2	1	1	3	1	2	1	1	3	1	1	2	2	2	2	3	1	1	1	4	4	4	3	4	3	1	4	6	6	8	11	1	6	11	11	11	1	1	1	5	7	1	1	1	2
2	1	2	1	2	4	3	2	4	2	4	2	2	3	3	2	3	2	3	3	4	4	2	3	4	3	3	4	4	4	3	2	10	10	10	10	2	11	9	9	10	11	9	11	6	11	9	10	6	6
3	1	3	1	3	4	3	1	3	1	3	1	3	3	3	1	3	3	2	2	2	3	2	2	3	2	3	2	3	4	2	2	4	4	4	11	4	9	3	5	2	6	7	6	1	3	1	7	8	8
3	1	2	2	2	3	2	3	3	2	3	2	2	3	2	2	2	2	2	3	3	2	2	2	2	2	1	NA	2	2	1	1	4	4	5	1	1	11	1	2	3	3	3	2	1	1	1	2	2	2
4	1	3	1	1	3	3	2	4	4	4	1	2	4	1	1	4	3	3	3	3	4	3	1	4	4	3	3	4	4	3	1	9	10	11	10	11	6	2	2	7	1	11	2	6	6	3	9	11	11
3	2	2	2	2	3	3	3	3	2	4	2	3	3	4	3	4	3	3	3	3	3	3	3	3	3	2	2	2	2	2	1	5	5	7	NA	8	4	3	7	7	8	6	5	2	2	2	9	9	10
1	1	1	1	1	1	1	1	4	2	4	1	3	4	4	2	2	2	2	3	3	3	1	1	3	3	3	3	3	3	3	1	5	4	5	11	10	6	1	1	1	2	9	7	9	10	10	3	3	2
NA	NA	NA	NA	NA	NA	NA	NA	3	NA	3	NA	1	2	3	NA	NA	NA	NA	NA	NA	NA	NA	NA	4	2	3	2	3	3	3	2	9	7	10	8	9	3	8	4	7	8	9	8	9	8	8	9	9	9
2	1	2	1	1	2	1	1	3	1	3	1	3	3	2	3	3	2	2	3	2	3	1	2	3	2	3	2	3	3	3	2	3	3	2	10	9	11	4	5	4	4	10	10	4	8	4	3	3	7
4	4	4	2	4	4	4	3	4	4	4	2	4	4	4	4	4	4	4	4	4	4	2	3	NA	3	3	3	3	3	3	3	11	9	8	9	4	5	10	11	9	2	8	7	11	11	11	1	1	1
3	1	3	1	2	3	2	2	3	2	3	1	2	3	2	2	4	2	1	2	2	1	2	1	4	1	3	2	3	1	3	1	4	4	3	11	9	9	1	9	3	3	2	8	2	3	2	3	3	3
3	4	4	4	4	4	4	4	3	4	4	4	4	4	4	4	3	3	4	4	3	2	4	4	3	3	4	4	3	2	4	4	4	6	3	1	5	11	6	6	6	6	6	6	6	6	6	5	6	6
3	1	2	1	3	4	3	4	4	1	4	1	4	4	4	4	2	2	3	2	3	3	2	2	3	2	2	2	3	3	2	2	9	9	8	5	7	10	6	6	7	5	6	6	10	9	5	8	9	9
3	1	3	1	2	3	3	2	4	1	4	1	3	3	4	2	2	2	3	4	4	2	4	2	1	1	2	2	2	1	2	1	4	6	8	7	6	10	9	10	9	2	2	2	10	10	6	2	10	10
4	2	3	1	1	3	3	2	4	1	3	1	1	3	3	2	4	3	2	3	3	3	4	1	4	3	2	3	3	4	4	2	9	9	9	4	9	10	7	4	6	11	8	10	10	9	8	2	2	2
4	1	3	1	2	3	3	3	4	1	3	1	2	1	1	2	3	2	3	3	3	2	4	3	2	2	3	2	3	2	3	1	6	4	6	5	2	2	9	8	8	6	8	6	3	11	6	5	3	4
4	2	4	NA	2	4	3	2	3	2	4	1	3	4	3	1	3	3	NA	4	4	3	3	2	2	2	2	2	2	2	2	1	4	4	5	7	5	1	8	9	NA	3	10	10	7	10	1	10	8	9
3	2	3	2	3	3	3	2	2	2	2	3	3	3	2	2	3	4	3	3	4	3	3	3	2	4	2	2	4	2	2	2	9	6	9	8	10	10	4	8	8	6	6	4	11	11	11	10	10	9
2	1	2	1	1	2	2	2	3	2	3	1	2	2	2	2	3	2	2	3	3	2	2	1	4	3	2	3	3	3	2	1	4	4	3	6	9	10	9	9	9	3	6	4	6	6	1	6	4	6
3	1	2	1	2	2	2	2	3	1	2	1	2	2	2	1	3	3	3	3	3	3	2	3	2	1	4	1	1	3	2	1	6	3	4	1	1	1	6	6	6	11	11	11	9	9	1	1	1	1
3	1	3	2	4	4	3	3	4	3	4	1	3	4	4	1	4	3	3	2	3	2	2	2	4	2	3	2	3	3	3	1	3	3	3	6	4	1	4	3	7	4	6	5	3	7	2	4	4	4
3	1	2	1	2	2	1	2	3	1	3	1	3	3	2	2	3	3	1	3	3	2	1	2	3	3	2	2	3	1	1	1	3	3	2	2	1	10	2	2	2	5	4	3	3	9	10	3	3	9
3	1	2	1	2	2	2	2	3	1	3	1	3	3	3	2	3	3	3	3	3	3	2	3	3	2	2	2	3	2	2	2	8	8	8	9	1	7	3	3	3	6	6	4	8	8	4	8	8	9
4	1	4	1	2	4	2	2	4	1	4	1	2	4	2	1	2	2	2	2	2	3	2	1	3	3	3	3	3	3	2	1	7	6	7	6	8	7	4	2	4	2	3	2	2	4	2	10	10	10
4	2	3	1	1	2	2	2	3	3	3	2	1	3	1	2	4	3	1	3	3	2	2	2	4	3	3	3	3	3	2	2	11	9	7	5	1	11	11	11	11	9	9	9	9	11	4	6	4	7
2	1	2	1	1	2	1	1	4	1	4	1	3	4	3	3	4	3	3	3	3	3	3	3	2	1	2	2	2	3	2	1	9	6	3	11	6	4	10	10	8	9	11	10	7	9	2	10	10	9
2	1	3	1	3	4	3	3	4	1	4	1	2	3	3	2	2	3	2	2	3	2	2	3	4	3	2	3	2	2	2	3	8	9	9	9	8	5	7	7	4	8	6	5	6	7	2	3	6	9
2	2	2	2	2	2	3	2	3	2	3	3	3	3	3	3	2	2	2	3	2	3	2	3	2	2	2	2	3	3	2	2	6	6	6	6	6	6	6	6	6	6	6	6	11	NA	1	11	11	6
2	1	2	1	2	3	2	1	3	1	2	1	2	3	2	1	3	3	3	3	3	2	2	2	3	1	1	2	2	1	1	1	2	8	5	5	9	9	6	6	4	5	3	4	3	2	2	7	8	8
2	2	2	2	2	2	2	2	3	3	3	3	3	3	3	3	2	2	2	2	2	2	2	2	2	1	2	2	2	3	2	1	9	3	1	11	3	10	6	6	6	3	9	5	10	4	2	3	2	2
3	1	3	1	2	3	2	2	4	3	3	1	2	2	2	2	4	2	1	2	2	1	2	1	4	3	3	2	3	2	3	1	3	4	4	11	8	10	2	9	4	5	3	8	2	3	3	4	4	4
NA	NA	NA	NA	NA	NA	NA	NA	2	2	1	1	1	2	2	1	NA	NA	NA	NA	NA	NA	NA	NA	4	1	3	3	2	4	3	2	5	7	7	8	9	6	6	8	6	8	6	4	2	2	1	5	4	5
2	1	1	1	1	1	1	1	2	1	1	1	1	1	1	1	2	3	3	2	3	3	2	2	3	2	4	2	3	3	2	1	7	9	9	9	8	10	6	6	6	6	6	11	11	11	11	8	8	10
2	1	1	1	1	2	1	2	4	1	2	1	2	2	2	1	1	2	1	2	3	3	1	1	2	2	1	2	3	3	1	1	9	8	10	7	7	8	7	5	8	10	6	9	9	9	9	9	9	9
2	1	2	1	1	2	2	2	4	1	3	1	2	3	3	3	1	2	2	2	2	1	1	NA	4	4	4	4	4	4	4	4	9	9	6	6	3	11	4	9	3	6	4	4	2	10	2	7	7	8
3	1	2	1	2	3	3	3	4	2	3	2	2	3	3	3	2	2	1	2	2	1	3	1	4	2	1	3	3	1	4	1	11	7	2	10	10	11	6	10	6	5	1	6	10	2	9	6	8	3
3	1	2	1	2	3	2	1	4	3	4	3	3	4	2	2	3	3	3	3	3	3	2	1	3	3	3	3	3	4	2	1	2	2	2	10	9	11	2	4	3	6	9	8	6	6	2	4	3	3
2	1	2	1	1	3	1	2	2	1	2	1	1	3	1	2	3	3	3	3	3	2	2	2	4	4	3	2	3	2	1	3	8	6	7	10	10	11	6	8	6	9	9	8	9	9	8	6	6	6
3	1	2	1	2	2	2	2	2	2	1	1	2	2	1	1	2	1	1	1	2	1	1	1	3	4	1	3	4	1	2	3	8	8	7	3	6	6	5	11	10	1	11	1	11	8	8	3	7	7
3	2	2	2	2	3	2	2	3	2	2	2	3	3	3	2	3	3	3	3	3	3	2	3	3	3	3	3	3	2	2	2	9	9	9	8	11	11	8	9	9	7	7	8	8	9	8	4	5	4
3	1	3	1	3	3	3	2	3	1	4	1	3	4	3	2	3	3	3	3	3	3	3	2	3	3	3	3	3	4	2	3	9	9	7	8	3	8	5	6	5	4	4	4	10	10	1	9	6	9
4	2	3	1	3	3	2	2	3	3	3	1	2	4	2	2	4	3	3	3	4	3	3	3	4	4	4	3	4	4	3	3	7	5	4	6	7	4	5	4	4	8	9	8	7	7	3	7	6	8
2	1	1	1	1	2	1	2	3	1	3	1	3	3	3	3	3	4	2	4	4	4	2	4	4	3	2	2	3	4	2	2	3	6	3	9	11	6	3	11	6	3	6	7	2	8	1	6	5	6
4	1	2	1	2	4	2	1	3	1	3	1	2	3	2	1	3	2	3	3	3	3	2	2	2	2	2	3	4	3	1	1	6	5	3	4	2	1	6	6	6	3	6	2	4	3	4	8	8	8
4	1	4	1	3	3	2	2	4	1	3	1	2	3	2	2	4	3	2	3	3	2	2	3	4	2	3	3	3	2	2	2	8	7	6	3	6	10	7	4	8	9	5	9	6	6	2	4	4	5
3	NA	3	1	2	4	3	2	2	1	2	1	2	3	2	1	4	3	3	4	4	3	2	3	4	4	4	4	4	4	4	3	9	9	8	11	6	7	8	6	6	10	5	7	8	9	6	4	4	5
3	2	2	1	3	2	2	2	3	2	3	2	4	3	4	3	3	3	2	3	3	3	2	2	3	1	1	1	1	1	2	1	4	7	7	8	6	8	8	5	8	2	9	4	6	8	6	8	7	8
3	1	2	1	1	3	2	2	3	1	1	1	1	3	2	2	3	2	2	3	3	2	3	1	4	2	2	3	3	3	3	1	9	8	9	6	9	3	6	6	9	8	8	8	10	10	8	2	2	2
2	1	2	1	1	2	2	1	4	2	4	1	2	2	4	2	4	3	4	4	4	4	4	4	3	2	2	2	3	2	4	3	4	6	7	6	6	4	6	8	6	4	9	3	8	4	5	4	6	6
3	1	2	1	2	3	2	3	4	1	3	1	3	4	3	3	2	2	1	2	3	2	2	1	4	2	2	2	3	3	2	1	4	4	3	10	9	6	4	7	6	8	6	6	10	9	6	6	7	8
2	2	1	1	1	2	1	2	4	1	4	1	2	3	4	2	3	3	2	2	3	3	2	2	4	3	3	3	3	2	3	2	10	6	6	5	5	9	6	6	6	4	6	7	4	4	3	11	11	11
2	1	2	1	2	3	1	2	3	2	4	2	3	3	4	2	2	3	3	3	3	2	2	2	2	2	3	2	2	2	3	1	9	8	10	5	2	9	4	8	3	9	9	10	9	11	7	4	3	8
3	2	2	2	2	3	2	2	4	4	4	4	4	4	4	4	4	4	4	4	4	4	4	3	3	2	3	2	3	2	1	2	11	11	11	11	1	1	11	6	6	6	6	6	11	11	11	6	6	11
2	1	3	1	2	3	4	1	4	4	4	4	4	4	4	3	3	2	3	3	3	2	2	3	3	3	2	2	3	1	4	1	10	10	7	9	9	3	9	11	11	1	5	3	7	6	6	8	9	9
3	1	2	1	2	2	1	1	3	1	4	1	2	3	3	2	3	3	3	2	3	2	2	2	4	3	3	4	4	4	2	1	11	11	1	8	11	11	2	3	1	1	10	1	11	11	10	9	2	2
4	3	2	1	3	2	2	2	3	3	3	1	4	4	2	3	2	3	3	3	3	1	3	3	4	2	2	3	3	4	4	2	11	11	11	7	11	11	7	5	8	5	8	5	1	1	11	7	6	8
4	1	4	1	3	4	3	2	4	1	4	1	4	4	3	3	4	4	4	4	4	4	4	2	2	1	2	1	2	1	1	1	1	1	1	1	3	11	6	10	2	10	10	10	10	3	2	4	4	8
4	4	4	1	4	4	2	4	4	3	4	1	4	4	4	3	4	4	3	4	4	4	4	4	2	3	3	2	2	4	2	1	11	11	6	11	6	11	11	11	11	11	11	11	11	8	11	1	1	11
3	1	2	2	1	3	2	2	4	2	3	1	2	4	2	2	3	4	4	4	4	2	2	2	4	4	4	4	4	4	4	3	6	6	11	11	7	11	11	3	11	6	6	4	5	6	3	6	1	7
3	2	3	1	2	4	2	1	3	1	3	1	2	3	4	2	2	3	4	3	3	4	2	1	4	4	4	4	3	4	2	2	10	10	10	7	8	2	3	3	2	11	6	10	9	7	6	10	11	11
3	1	3	1	1	3	2	1	4	1	3	1	3	4	3	3	3	4	2	3	4	4	3	3	2	2	2	2	2	4	2	1	6	1	6	10	10	11	3	3	3	8	10	10	6	6	8	6	5	6
3	2	3	NA	3	2	2	3	3	2	2	2	3	3	3	3	3	3	3	3	3	3	2	2	3	3	3	3	3	3	2	2	1	1	1	1	8	11	4	5	3	5	9	4	1	11	1	9	4	4
3	1	2	1	1	3	2	2	4	1	4	1	2	4	4	2	3	4	4	4	4	4	4	2	3	2	2	3	2	2	2	1	10	10	10	11	8	10	9	6	8	7	9	8	9	8	5	9	8	9
3	1	3	1	2	3	2	2	3	1	2	1	2	4	4	2	3	4	2	4	4	4	4	3	3	4	4	4	4	4	4	3	1	6	1	6	11	6	6	6	1	11	6	11	9	11	6	6	1	9
2	1	1	1	1	2	1	1	2	1	3	1	2	3	1	2	3	2	2	2	2	3	2	1	4	2	3	3	3	2	3	1	9	9	9	9	11	11	7	10	9	3	2	6	2	2	10	10	9	9
3	1	3	1	1	3	2	2	4	1	4	1	2	2	1	1	3	3	2	2	3	3	2	2	3	2	2	2	2	3	2	2	9	8	8	8	4	9	3	2	3	8	8	8	9	9	9	6	6	7
4	1	3	1	1	4	3	2	4	1	4	1	2	3	3	2	3	4	3	3	4	4	3	2	3	3	3	3	3	2	2	1	9	9	9	3	9	6	6	6	9	8	11	7	11	10	5	4	3	3
3	1	2	1	2	3	2	2	4	1	3	1	3	4	2	3	3	3	2	3	3	2	2	1	3	1	2	2	2	3	2	1	6	7	7	10	10	11	2	2	2	6	2	2	3	11	1	9	8	10
3	2	2	1	2	3	2	3	4	4	4	3	2	4	3	3	4	3	3	2	2	3	2	2	3	3	2	3	3	4	3	2	10	10	10	11	2	6	5	3	3	8	5	9	9	4	11	5	3	7
3	1	2	1	2	3	2	2	3	1	3	1	1	4	1	1	3	3	2	3	3	3	2	2	3	2	2	2	2	1	1	1	6	6	7	4	4	10	9	9	8	10	11	10	5	5	3	2	1	2
3	1	3	2	3	3	3	3	4	1	4	1	4	4	4	4	3	3	3	3	3	3	3	2	3	2	3	2	3	3	3	1	4	6	8	4	8	11	6	9	5	6	6	6	6	10	5	6	3	3
3	NA	3	NA	3	3	NA	NA	3	NA	3	NA	2	NA	NA	NA	3	NA	NA	NA	3	NA	2	3	3	2	NA	3	3	3	3	3	10	7	8	9	6	9	10	10	11	8	3	9	9	11	6	3	3	9
3	1	1	1	1	1	1	1	3	1	2	1	1	2	2	2	3	3	3	3	3	2	2	2	3	3	2	2	3	1	1	2	9	9	8	9	9	9	7	4	7	9	8	8	7	7	8	9	8	7
4	1	4	1	2	4	1	2	3	1	2	1	2	3	2	2	3	4	3	3	4	3	3	2	2	4	3	3	4	3	2	2	9	9	9	9	9	10	8	8	8	10	9	8	9	9	8	3	4	4
3	2	3	1	2	4	2	2	4	1	4	1	3	4	4	2	1	2	3	3	3	3	3	2	2	2	2	2	2	3	2	1	10	9	2	5	6	11	10	10	10	5	10	8	6	3	6	4	3	3
3	1	2	1	1	1	1	3	4	2	4	1	2	2	2	1	3	3	2	3	3	3	2	2	3	2	2	2	3	1	2	1	7	7	8	9	6	11	9	11	8	9	9	8	10	10	8	4	4	3
3	2	3	2	2	3	2	3	3	3	3	2	3	3	2	2	3	3	2	3	3	2	2	2	3	2	4	3	4	2	3	2	9	9	8	4	2	6	6	6	6	3	4	4	11	11	10	6	6	6
4	1	3	1	1	3	1	3	4	3	4	1	2	3	2	1	4	3	1	3	3	4	3	3	3	3	1	3	3	3	2	2	10	9	5	3	1	11	10	11	9	6	9	4	10	2	6	2	2	2
4	NA	NA	NA	NA	4	NA	NA	4	NA	4	NA	2	4	3	NA	3	3	NA	NA	NA	NA	4	NA	3	3	NA	2	2	3	3	1	9	9	6	9	3	10	7	7	8	4	7	5	6	7	7	4	7	5
4	1	4	1	2	4	2	1	4	3	4	2	2	4	2	4	4	3	1	4	4	3	2	1	3	3	2	3	3	3	2	1	10	10	3	4	4	8	9	2	1	3	8	8	10	3	1	10	9	1
3	NA	NA	NA	NA	NA	NA	NA	3	3	3	2	2	3	2	2	NA	NA	NA	NA	NA	NA	NA	NA	4	3	NA	3	4	3	1	2	7	8	8	3	8	11	4	8	2	10	9	7	5	7	3	6	6	4
3	1	2	1	2	2	3	1	3	1	2	1	2	3	2	1	4	3	4	3	4	3	2	2	4	2	3	2	2	1	2	1	3	4	2	9	4	9	6	5	8	3	2	4	2	2	2	9	9	9
4	2	3	1	2	4	3	2	4	2	4	1	3	4	2	2	3	3	3	2	3	3	2	2	3	2	3	3	3	3	2	1	9	8	9	6	1	8	9	9	10	8	8	4	6	6	6	4	5	3
4	3	4	3	4	4	3	3	4	3	4	2	4	4	3	3	4	3	3	4	3	4	3	3	3	2	2	2	2	4	2	1	6	7	4	8	9	10	8	11	9	4	9	8	9	10	5	4	9	6
3	NA	3	NA	3	3	2	2	4	3	4	NA	4	4	4	4	4	3	NA	3	3	4	2	2	4	4	3	4	4	NA	2	2	7	5	5	6	6	6	1	5	1	3	1	1	9	8	5	6	8	8
4	1	3	1	3	3	3	2	3	1	3	1	3	3	3	2	3	3	3	4	3	4	2	2	3	3	2	2	2	3	1	2	7	8	6	4	6	6	11	10	9	4	6	5	4	8	3	6	6	6
3	3	3	2	3	4	3	4	4	2	3	1	2	3	3	3	3	4	4	4	4	4	4	3	4	4	4	4	4	4	4	2	8	7	4	10	6	2	3	6	6	2	10	6	10	10	10	6	6	6
4	NA	3	NA	NA	NA	2	NA	4	NA	4	NA	2	3	1	NA	3	2	1	2	3	4	1	1	4	3	2	3	3	3	NA	1	9	9	9	9	9	11	11	11	11	11	11	11	9	11	6	7	3	3
1	2	2	1	1	1	2	2	2	2	2	1	2	2	2	2	2	2	2	2	2	2	1	1	2	2	2	2	2	2	2	2	7	8	5	11	11	9	9	7	8	6	6	6	4	3	6	6	8	9
4	1	2	1	1	2	2	1	4	1	2	1	1	3	1	1	1	3	4	2	3	1	2	1	4	3	3	3	4	1	3	2	10	10	8	9	6	11	11	10	11	9	9	7	11	11	11	2	5	5
4	4	4	4	4	4	4	4	4	4	4	4	4	4	3	4	4	4	3	4	4	4	4	3	4	4	4	4	4	4	4	4	11	11	11	10	8	11	10	11	10	3	9	8	11	11	11	1	1	1
3	1	3	1	1	4	2	1	4	1	3	1	1	4	2	2	4	2	1	2	3	3	1	2	4	3	2	2	3	3	1	3	9	7	9	2	4	4	6	11	7	3	5	6	9	11	10	9	8	7
4	3	3	2	2	3	3	2	4	1	2	1	3	4	3	3	3	3	2	3	4	2	2	3	3	4	3	4	4	2	3	3	10	9	6	9	8	6	6	5	5	7	8	10	11	10	6	5	9	9
2	1	2	1	3	2	1	2	4	1	3	1	3	3	2	2	4	4	4	4	4	4	4	3	3	2	3	3	3	2	2	2	9	9	10	4	7	11	10	10	9	5	5	6	10	10	6	10	7	8
3	1	4	1	2	4	1	1	4	1	4	1	2	4	2	2	3	2	2	2	3	1	1	1	3	2	3	3	3	1	1	1	5	6	2	8	11	9	6	6	4	9	10	4	2	2	1	3	3	2
4	1	3	1	1	4	2	1	4	1	4	1	1	4	3	1	4	4	4	4	4	4	3	2	3	4	3	4	4	3	2	2	6	8	5	6	4	4	10	10	6	8	9	8	11	11	8	4	3	2
3	2	2	2	3	3	3	3	3	2	3	2	2	3	3	3	4	3	3	4	3	3	3	3	4	4	3	4	4	3	4	3	9	10	9	11	8	11	9	10	9	5	6	6	10	10	9	8	8	8
2	1	2	1	1	2	1	1	4	1	4	1	4	4	1	2	2	3	2	2	3	2	1	2	3	2	2	2	2	2	2	1	1	4	1	9	7	1	5	11	7	3	6	4	4	8	1	6	8	11
2	1	2	1	1	2	2	1	4	1	4	1	3	3	3	2	1	2	2	2	3	2	1	2	4	2	1	3	3	1	1	2	11	11	10	7	3	11	3	1	1	1	1	1	2	1	2	1	1	2
4	2	4	1	3	4	4	3	4	3	4	1	2	4	4	2	1	1	1	1	1	1	3	1	3	1	2	1	1	1	2	1	10	3	1	11	2	9	6	8	8	8	7	4	11	7	3	9	8	8
2	1	2	1	2	2	2	2	2	1	2	1	1	2	1	1	1	3	1	2	2	2	2	1	4	2	3	2	2	3	2	1	9	9	8	11	8	11	6	8	5	10	9	9	11	11	11	8	9	9
3	3	3	2	2	3	2	2	4	3	4	3	3	4	1	1	4	4	3	4	4	4	2	2	3	2	2	3	3	1	1	2	9	9	8	8	6	1	6	8	4	11	2	11	6	4	3	7	7	10
2	1	1	NA	2	2	1	2	4	3	4	3	4	4	4	4	3	3	3	3	3	3	3	3	3	3	3	3	3	4	3	2	7	8	6	6	11	6	8	10	9	11	10	10	5	6	6	5	7	8
4	1	3	1	2	4	3	3	3	1	3	1	2	3	3	3	4	4	3	4	4	4	2	3	4	3	3	3	4	1	2	2	11	9	8	11	9	6	6	8	9	6	10	10	11	11	11	3	3	3
4	1	3	1	1	4	3	1	4	1	3	2	1	4	3	2	4	3	NA	3	4	4	2	4	4	3	4	2	3	4	2	2	8	8	3	8	4	3	9	7	9	10	8	8	11	9	8	4	5	5
2	1	1	1	3	1	1	1	4	3	4	4	4	3	4	3	3	1	2	2	2	4	2	1	2	3	3	1	2	4	3	2	9	9	10	9	2	4	10	9	11	2	4	3	6	11	5	10	10	10
3	1	1	NA	NA	NA	NA	NA	4	1	4	1	3	2	3	1	4	2	NA	NA	NA	NA	NA	NA	4	4	4	4	2	2	3	2	11	10	10	10	10	11	2	2	6	6	8	7	11	11	9	11	10	11
3	1	2	1	2	3	2	1	3	1	3	1	2	4	2	2	4	3	3	4	4	3	4	2	4	4	3	4	4	3	4	2	6	9	9	6	1	6	6	2	9	7	11	6	10	6	10	8	9	10
3	1	2	1	2	3	3	1	4	1	3	1	4	3	3	2	2	2	2	3	3	1	2	1	4	3	2	2	3	2	1	1	9	9	6	9	6	11	8	9	8	10	10	9	6	9	6	4	3	3
4	1	3	1	2	4	2	2	4	1	4	1	2	4	2	2	4	3	3	3	4	4	1	2	2	3	3	3	4	4	1	1	3	4	3	3	8	8	11	11	11	8	6	8	5	9	1	2	3	2
2	1	2	1	2	3	2	2	3	1	3	1	2	3	3	2	3	3	3	4	3	4	2	2	3	3	3	3	2	2	2	1	6	6	8	3	1	8	8	9	4	2	5	3	9	3	8	9	8	9
3	1	2	1	1	2	2	1	3	2	3	1	3	3	3	3	3	4	3	3	3	3	3	3	2	1	2	2	2	1	1	1	4	4	3	11	1	1	6	6	4	4	4	4	2	3	2	8	8	7
4	1	4	1	1	4	2	2	4	1	4	1	1	4	1	1	3	3	4	3	3	3	3	3	4	4	4	4	4	3	4	4	9	11	4	3	9	11	10	11	9	11	11	11	9	10	10	9	3	3
4	3	3	NA	3	4	3	3	4	3	4	1	2	4	2	3	4	4	NA	4	4	4	2	3	3	3	3	3	3	3	1	1	10	11	11	2	11	11	11	9	9	6	6	10	6	6	4	6	2	7
4	NA	NA	NA	NA	NA	NA	NA	3	1	4	1	1	4	1	1	4	NA	NA	NA	NA	NA	NA	NA	4	4	3	4	4	4	1	NA	11	9	1	1	5	6	3	3	3	4	9	6	6	10	6	9	11	11
2	2	3	1	1	2	2	2	4	2	4	2	2	3	4	2	3	3	2	3	3	4	3	1	4	3	4	3	4	4	3	1	6	8	3	8	6	9	8	9	9	10	9	10	3	2	2	3	2	2
3	1	2	1	2	3	2	1	3	1	2	1	2	3	2	1	3	1	2	2	2	3	1	2	3	2	2	2	3	2	1	1	10	10	9	6	2	5	6	6	6	2	3	3	11	2	10	2	10	11
4	2	2	2	3	3	3	3	4	3	3	3	3	4	3	4	3	2	3	3	3	3	3	3	3	3	4	3	3	3	3	3	9	10	6	7	7	11	5	5	3	6	10	9	10	5	3	2	2	1
4	1	3	1	2	3	2	2	4	2	4	2	3	4	2	2	2	2	2	3	3	3	2	1	3	3	2	2	4	2	2	1	10	10	10	9	7	9	10	10	10	3	9	9	11	10	11	2	2	2
4	2	4	1	3	4	2	1	4	2	3	1	2	4	1	1	4	4	4	4	4	4	4	1	4	4	3	3	4	4	2	1	11	11	11	11	6	11	10	10	8	11	11	11	11	11	11	3	3	8
3	2	3	1	3	3	3	2	3	3	3	1	3	4	3	4	3	3	3	3	3	3	3	3	4	3	3	3	4	4	3	3	6	8	9	10	10	11	10	11	11	10	10	10	8	9	3	6	6	6
3	2	2	NA	2	2	3	2	3	3	3	3	2	3	4	4	3	3	4	3	4	4	3	4	3	4	2	2	4	2	1	1	11	9	8	11	9	9	10	3	9	11	10	11	8	9	8	9	8	11
3	1	3	1	1	2	1	1	4	1	3	1	2	3	1	1	3	3	3	2	3	3	2	2	3	2	3	2	3	3	2	1	8	8	4	8	2	10	5	7	5	8	9	9	9	3	9	9	9	3
4	1	3	1	3	4	3	3	4	1	4	1	4	2	3	3	4	3	2	3	3	4	2	1	4	2	3	2	2	4	2	1	9	9	8	6	6	11	9	10	9	11	3	8	2	2	2	8	8	8
3	3	4	3	3	3	3	3	4	3	4	4	2	4	4	3	3	3	3	3	3	2	3	1	4	4	2	3	3	2	3	1	9	11	10	11	11	11	6	6	11	6	6	4	11	11	10	2	2	2
4	3	4	3	4	3	2	2	4	2	4	3	4	4	4	4	3	3	3	2	3	3	2	1	3	4	4	3	4	3	4	2	11	11	10	10	10	11	8	4	6	4	8	5	11	10	11	2	2	6
4	3	3	3	3	4	2	3	3	4	4	3	4	4	3	3	3	3	3	3	3	3	1	2	3	3	3	3	3	4	1	1	1	1	1	1	11	6	5	7	7	5	3	8	1	8	1	1	9	9
3	1	3	1	2	2	2	4	4	2	4	1	3	3	1	1	3	3	3	3	3	2	2	2	3	2	2	3	3	3	2	1	6	6	6	3	1	10	11	11	11	11	11	11	1	6	1	1	1	1
1	1	1	1	1	2	2	3	4	1	2	1	1	4	4	1	1	4	2	4	4	4	2	3	3	3	4	4	3	1	1	2	1	1	11	11	6	11	6	6	6	6	6	6	11	6	6	11	11	11
4	4	2	2	3	3	2	3	4	4	4	4	4	4	4	4	4	4	3	3	3	3	3	3	4	4	4	4	4	4	4	4	10	10	10	6	1	11	2	1	2	1	2	2	2	1	2	2	11	10
4	1	4	1	1	4	4	NA	2	1	2	1	1	3	2	2	4	3	4	4	4	NA	NA	1	4	4	3	4	4	4	3	NA	3	11	7	11	1	11	11	11	11	1	1	1	8	6	3	4	3	1
3	1	3	1	1	3	3	2	4	3	3	1	1	3	3	2	3	3	2	3	4	4	3	3	3	3	3	3	3	4	3	2	11	11	11	11	6	11	11	11	11	3	9	3	11	11	11	3	4	3
4	1	4	1	3	4	3	1	4	1	3	1	4	3	2	1	4	4	3	4	4	4	3	4	2	2	2	3	2	3	1	1	3	3	2	6	6	2	6	6	11	5	7	7	6	6	6	6	6	6
3	NA	3	NA	2	3	2	2	4	NA	4	NA	2	4	1	2	2	3	2	3	3	2	2	3	4	4	3	3	3	3	3	1	6	7	5	3	1	1	6	6	6	3	3	5	11	10	7	11	11	10
4	2	3	2	2	3	2	2	4	3	4	2	2	3	2	2	2	3	3	3	3	4	3	3	4	4	4	4	4	4	3	3	9	9	8	4	7	11	11	5	11	5	6	7	11	11	11	9	8	3
NA	NA	NA	NA	NA	NA	NA	NA	NA	NA	NA	NA	NA	NA	NA	NA	NA	NA	NA	NA	NA	NA	NA	NA	NA	NA	NA	NA	NA	NA	NA	NA	6	6	6	9	8	6	NA	NA	NA	8	6	6	10	10	9	9	9	9
[truncated: 46 more columns]

## Sheet:  variable description
Pr.Misfit.Fem	Predictor variables	P-E fit in feminity
Pr.Misfit.Masc		P-E fit in masculinity
OD.ActivScope	Work characteristics	Activity scope
OD.Complete		Task completeness
OD.Developm		Development chances
OD.Ergon		Workplace ergonomics
OD.FlexWorkHours		Working time flexibility
OD.Interr		Interruptions
OD.Material		Material supply
OD.MentVersat		Versatility of cognitive tasks
OD.MIssInfos		Information supply
OD.MissRoleClar		Role clarity
OD.PhysExhaus		Physical exhaustion
OD.Qualif		Work-Qualification equivalency
OD.QuantitDem		Quantitative work demands
OD.RoleConfl		Role conflicts
OD.TaskOrgan		Work organization
OD.TaskVariety		Task variety
OD.WLB		Work-life balance
OD.WorkEnviron		Environment strains
Out.Burnout	Outcomes	Burnout
Out.complaints		Psycosomatic Complaints	Sum of the marked regularly experienced psychosomatic complaints
Out.Cortisol		Hair Cortisol	LC-MC/MS method (Liquid Chromatography–Mass Spectrometry)
Out.Cortisone		Hair Cortisone	"
Out.testoster		Hair Testosterone	"
Out.Progester		Hair Progesterone	"
Out.DHEA		Hair DHEA	"
Out.Engagement		Engagement	11-level self-assessmentscale (0–10)
Out.Identific		Identification with company	11-level self-assessmentscale (0–10)
ContrV.Age	Control Variable	Persons Age in years
Part.sideincome	Participants description	Side income	Checkboxes: "yes"; "no"
Part.employment	Participants description	Employment description	Checkboxes: "permanent work contract"; "fixed-term work contract"; "marginal employment, max. 400 EUR"; "Student Assisstant"
StQ.Age	Steroid Samples Questinaire	Age
StQ.Marit.Status		Maritial Status
StQ.NoKids		No Children	Checkbox: "yes"
StQ.Kids0to6		Children 0 to 6 years old	Field to state the number of children
StQ.Kids7to12		Children 7 to 12 years old
StQ.KIdsOver13		Children older than 13 years
StQ.Medication		Medication
StQ.Med.Kortis		Kortis
StQ.Steroids		Steroids
StQ.BMI		Hair BMI
StQ.Contracept		Hair Contracept
StQ.Pregnancy		Hair Pregnancy
StQ.Pregn.Week		Hair Week
StQ.Smoking		Hair Smoking
EnvFem1-8		Items 1-8 Environmental feminity
SelfFem1-8		Items 1-8 Self feminity
EnvMasc1-8		Items 1-8 Environmental masculinity
SelfMasc1-8		Items 1-8 Self masculinity
